# Supplementary material for: Test of Colonisation Scenarios Reveals Complex Invasion History of the Red Tomato Spider Mite Tetranychus evansi
Source: PLoS One. 2012 Apr 23;7(4):e35601. doi: 10.1371/journal.pone.0035601 (PMC3335100; doi:10.1371/journal.pone.0035601)
Supplement: Table S1 — Microsatellite loci assembled in two multiplex PCR sets, used to genotype Tetranychus evansi mites (details on microsatellite isolation and characterization are described in [64] ). The fluorescent dye (FAM, NED, PET or VIC) used for each locus to 5′end label either the forward or reverse primer is indicated. (XLS) [file pone.0035601.s002.xls]

## Sheet: Feuil1
	Locus	Core repeat	Size	Size range	Primer	Primer sequence (5'-3')
			of cloned
		(cloned allele)	allele (bp)	(bp)	(µM)
PCR multiplex set 1
	evaTG1-D9SA	(AC)9	247	250-263	0.2	F:PET-GCCAATTGAAGGGTTACAGG
						R:CATTCACAAGCAATGTTATTACCAG
	evaTC2-A2	(GA)12	174	172-176	0.2	F:PET-CAATTGATGGTTTCTGTTTGG
						R:CATTATCGCTTCACTCATCGTC
	evaATCT2-G11	(GAT)13(GAA)2	144	128-147	0.5	F:GGTTGACCGTGAAGAGAG
						R:VIC-CAGAATGACAGTTACAATTGC
	evaTC1-G11SA	(GA)6N2(GA)14	313	299-318	0.1	F:CTGAAGCTCTTCAATGGCAC
						R:VIC-CAATCTTTTGCCTTTTTGCTC
	evaTC5-D2	(GA)8	227	227-229	0.1	F:VIC-CATGTTTCTCAGACTATTATGATGC
						R:GAGGAAACTTAATAGCTTTGCTC
	evaTC5-E3	(GA)10	301	305-316	0.2	F:CAAAACGGATCAACACAAGATG
						R:FAM-CAGAAAATAACAGGAAGCTGAAG
	evaTC3-D3	(TC)14	126	118-124	0.1	F:FAM-GTCGTCCGGGATTTTTTCTG
						R:GTTGCTTGTTTAATTGTTGTCACTG
	evaTC1-A8	(CT)11N6(CAT)5	244	240-246	0.1	F:GTTGAATTTACGGTAAACATGA
						R:FAM-GATAAAAAGGTGAGTTTCAAGAAG
PCR multiplex set 2
	evaTC2-A8	(GA)9	284	282-284	0.2	F:NED-GTATTTACACCTTTGCAGAG
						R:GTTTGATTTGAAAGACAAAAGCC
	evaTC2-G2	(GA)13	183	182-196	0.2	F:NED-CCGGATGAATGCTGAAGAG
						R:GATCAACAATCAACCTTAAAGTC
	evaTC5-E6 1	(CAT)5	300	299-302	0.2	F:CCACGACCAGTCTTGATTG
						R:PET-GTGATGTCGAATGAGCAGG
	evaTC1-H4	(TC)8	170	173-175	0.2	F:PET-CGATATAATTGTCAATGGTG
						R:GTATCAAGTATATTCCTATATGATG
	evaATCT1-H4	(GAC)6	188	170-188	0.5	F:GCACAGTTGAGAACGGGCTAAG
						R:VIC-CCTGTTTCTTTACTCATCCTGTCCC
	evaTG2-A7SA	(GAT)5Nx(GT)6	303	283-285	0.1	F:FAM-GTTTCATCTTTACCCTGTATTACTTC
						R:CTGACCTTGAGCCGCACC
	evaTC1-A12	(GA)3(TA)2(GA)9	217	220-230	0.2	F:AGCATTTTAATGTTTCCTTTG
						R-FAM-GTTTCACTTGTAAATGGCTATG
	evaTC1-F5	(TC)11	127	118-126	0.1	F-FAM-CTTTCAGGTCAGGTATCATAAGTC
						R:CTCTCGACCTCTTGATTCTCC
