# Supplementary material for: Test of Colonisation Scenarios Reveals Complex Invasion History of the Red Tomato Spider Mite Tetranychus evansi
Source: PLoS One. 2012 Apr 23;7(4):e35601. doi: 10.1371/journal.pone.0035601 (PMC3335100; doi:10.1371/journal.pone.0035601)
Supplement: Table S2 — Prior distribution of demographical and historical parameters describing: a) the 24 introduction scenarios of Tetranychus evansi in the Europe and Africa and b) in the admixture model in Portugal. Prior distributions for marker parameters were the same in the two ABC analyses. (XLS) [file pone.0035601.s003.xls]

## Sheet: Feuil1
	Parameters	Distribution
Demographical parameters
a
	Ne1 (NB)	Uniform[10-500]
	Ne2 (NA)	Uniform[10-500]
	Ne3 (NM)	Uniform[10-500]
	Ne4 (NS)	Uniform[10-500]
	N2	Uniform[1-500]
	N3	Uniform[1-500]
	N4	Uniform[1-500]
	t1	Uniform[1-500]
	t2	Uniform[10-5000]
	t3	Uniform[10-10000]
	t4	Uniform[10-5000]
	t5	Uniform[10-500]
	db	Uniform[1-10]
	ta	Uniform[10-5000]
	tb	Uniform[10-5000]
	r	Uniform[0.001-0.999]
b
	Ne1	Uniform[10-500]
	Ne2	Uniform[10-500]
	Ne3	Uniform[10-500]
	ta	Uniform[1-500]
	r	Uniform[0.001-0.999]
	td	Uniform[5000-200000]
	Nb	Uniform[1,500]
Marker parameters
	mean μ	Uniform[10-4-10-3]
	gam μ	Gamma[10-5-10-2]
	mean P	Uniform[0.1-0.3
	gam P	Gamma[0.01-0.90]
